# Supplementary material for: Modified Ordered Mesoporous Carbons for Cr(VI) Removal from Wastewater
Source: Materials (Basel). 2024 Jun 13;17(12):2881. doi: 10.3390/ma17122881 (PMC11204451; doi:10.3390/ma17122881)
Supplement: Supplementary file 1 [file materials-17-02881-s001.zip]

Archive with 1 entries (1 files):
- materials-3039740-supplementary.pdf
